# Supplementary material for: Dual-Function Role of Phenolated Albumin in Hemin-Mediated Hydrogel Formation
Source: Gels. 2025 Nov 15;11(11):912. doi: 10.3390/gels11110912 (PMC12652777; doi:10.3390/gels11110912)
Supplement: Supplementary file 1 [file gels-11-00912-s001.zip]

Archive with 1 entries (1 files):
- gels-3942221-supplementary.pdf
